# Supplementary material for: Altered Resting-State Brain Activity and Functional Connectivity in Post-Stroke Apathy: An fMRI Study
Source: Brain Sci. 2023 Apr 27;13(5):730. doi: 10.3390/brainsci13050730 (PMC10216119; doi:10.3390/brainsci13050730)
Supplement: Supplementary file 1 [file brainsci-13-00730-s001.zip]

Archive with 1 entries (1 files):
- brainsci-2300325-supplementary.pdf
